# Supplementary material for: Low Cubilin/Myeloperoxidase ratio as a promising biomarker for prognosis of high-grade T1 bladder cancer
Source: Int Urol Nephrol. 2024 Mar 26;56(8):2577–87. doi: 10.1007/s11255-024-03971-4 (PMC11266244; doi:10.1007/s11255-024-03971-4)
Supplement: Supplementary file 1 — Supplementary file1 (XLSX 15 KB) [file 11255_2024_3971_MOESM1_ESM.xlsx]

## Sheet: eau2022dados
Razao_baixavsalta	Processo		sexo	Sigla	razao_recurrencia_cut_off	cut_off_progressao	cut_off_morte	razaocubmpo_set2021	Cubilin_LFQ	MPO_LFQ	localizaçao	CIS	papilar_vs_sessil	one_vs_multiple	numerodetumores	tamanhodotumor	idade_recode	idade	idade_sup_75	Fumador	Data_histologia	Completa	Cam_musc_interessada	Estadio	Grau	Recorrente	follou_up_set2021	tempo_re_rtuv	time_second_TURB	Re_RTUV	Histologia_Re_RTUV	GrauRe_RTUV	grupo_escalar_tumor	t1_rtuv	tumor_na_rertuv	BCG	Fez_BCG	Mitomicina_aquecida	Adjuvant_terapy	refratarioabcg	tempo_recorrencia	Recorreu	Tempo_progressao	Progrediu	Sbv_global	Morte
2	7000820		2	GA-07	1	1	1	1.3	16.8628	12.9714	varias localizaçoes	0	1	1	6	2	15.6	78	1	1	2015-06-16	0	1	1	2	0	75	93	13.2857	1	1	1	2	0	1	0	0	0	0		75	0	75	0	75	0
1	12153166		2	MD-113	0	0	0	0.84	13.8697	16.5115	parede lateral esquerda	0	1	1	5	2	15	75	1	1	2017-03-20	1	1	1	2	0	31	65	9.28571	1	5		0	0	0	2	1	0	1	0	31	0	31	0	31	1
2	96014011		2	RM-55	1	1	1	1.48	20.6706	13.9666	parede lateral direita	0	1	1	2	1	14.8	74	0	1	2016-03-15	1	0	1	2	0	66	120	17.1429	1	5		0	0		2	1	0	1	0	66	0	66	0	66	0
2	10001518		2	JB-215	1	1	1	1.42	17.0918	12.0365	parede lateral direita e posterior	0	1	0	1	2	11.6	58	0	1	2019-03-25	1	1	1	2	0	27	40	5.71429	1	5		0	0	0	0	0	1	1		27	0	27	0	27	0
2	16029916		2	MB-230	1	1	1	1.25	21.9458	17.5566	parede lateral direita	0	2	0	1	1	13.6	68	0	1	2019-05-14	1	0	1	2	1	28			0						2	1	0	1	0	28	0	28	0	28	0
2	9019384		2	AS-195	1	1	1	1.34	20.013	14.9351	lateral esquerda	0	1	0	1	2	16.6	83	1	0	2019-03-04	1	1	1	2	1	24			0						0	0	0	0	1	24	0	24	0	24	0
2	20021460		2	CO-238	0	1	1	1.12	20.0786	17.9273	lateral direita	0	2	0	1	1	15.4	77	1	1	2019-07-07	1	1	1	2	1	27	49	7	1	0	2	1	0	1	2	1	0	1	0	26	0	26	0	26	0
2	97025943		2	JN-239	1	1	1	1.75	21.1839	12.1051	lateral direita	0	2	0	1	2	14.6	73	0	1	2019-07-01	1	1	1	2	0	27			0						2	1	0	1	0	26	0	26	0	26	0
2	20106823		2	DR-293	1	1	1	1.43	19.1601	13.3987	lateral direita	0	1	1	2	1	13.2	66	0	0	2020-11-02	1	1	1	2	1	11	35	5	1	5		0	0	0	1	1		1	0	10	0	10	0	10	0
2	14019554		2	SA-306	1	1	1	1.57	21.0702	13.4205	parede lat esquerda	0	1	1	3	2	12.2	61	0	1	2020-11-30	1	1	1	2	0	10			0						1	1	0	1	0	10	0	10	0	10	0
2	98016797		2	FC-311	1	1	1	1.21	21.3716	17.6625	parede lateral esquerda	0	1	1	2	2	15	75	1	1	2020-12-21	1	1	1	2	0	9	24	3.42857	1	5		0	0	0	2	1		1	0	9	0	9	0	9	0
2	97053801		2	JM-319	1	1	1	1.48	20.2473	13.6806	cupula	0	1	0	1	1	15.4	77	1	1	2021-02-08	1	1	1	2	1	7			0						0	0		0		7	0	7	0	7	0
2	19020525		2	JC-323	1	1	1	1.34	18.781	14.0157	PLE	0	1	1	3	2	10.2	51	0	1	2021-02-11	1	1	1	2	0	7	34	4.85714	1	0	2	1	0	1	1	1		1	0	7	0	7	0	7	0
2	5005923		2	LF-339	1	1	1	1.45	18.7615	12.939	PLD	0	1	1	2	1	11.2	56	0		2021-03-16	1	1	1	2	0	6			0						2	1		1	0	6	0	6	0	6	1
2	4002086		2	CV.1	1	1	1	1.3	19.2417	14.8013	Fundo vesical	0	2	0	1	2	13.2	66	0		2019-09-22	1	1	1	2	0	22			0						0	0		0		22	0	22	0	22	1
2	19023935		2	FV.1	1	1	1	1.26	19.34	15.3492	PLD	0	1	0	1	1	15.2	76	1		2019-09-26	1	1	1	2	0	24	49	7	1	5		0	0	0	1	1	1	1	0	24	0	24	0	24	0
2	5034911		2	ER-40	1	1	1	1.78	21.6825	12.1812	trigono	0	2	0	1	2	15.8	79	1		2016-01-13	1	1	1	2	1	12			0						0	0		0		12	0	12	0	12	1
2	10030951		2	FC-86	1	1	1	1.25	18.0294	14.4235	PLD, PLE e cupula	0	1	1	7	2	14.8	74	0	0	2016-06-08	1	1	1	2	0	63	60	8.57143	1	0	2	1	0	1	2	1	0	1	1	12	1	63	0	48	0
2	10034356		2	JP-65	0	1	1	1.15	16.2939	14.1686	PLD, PLE, cupula	0	1	1	6	2	15.2	76	1	1	2016-04-26	0	0	1	2	1	65	84	12	1	4		2	1	1	2	1	0	1	0	39	1	65	0	65	0
2	1009276		2	AR-35	1	1	1	1.22	20.3381	16.6706	PLD	0	1	0	1	1	13	65	0	1	2015-12-28	1	1	1	2	0	69			0						2	1	0	1	0	69	1	69	0	69	0
2	95013341		2	LL-146	0	1	1	1.05	15.8482	15.0935	PLE e trigono	0	2	1	2	2	16.2	81	1	1	2017-11-02	1	1	1	2	1	47			0						2	1	0	1	1	3	1	47	0	47	0
1	99036261		2	OS-184	0	0	0	0.91	17.6562	19.4024	PLE	0	1	0	1	2	15.4	77	1	1	2019-01-29	1	1	1	2	0	33	30	4.28571	1	5		0	0	0	1	1	0	1	1	3	1	33	0	33	0
1	14018188		2	AJ-310	0	0	0	0.94	18.7548	19.9519	PLE	0	1	0	1	2	15	75	1	1	2020-12-21	1	1	1	2	0	9			0						1	1	0	1	1	5	1	9	0	9	0
2	15001695		1	MS-06	0	1	1	1.19	17.0564	14.3331	PLD	0	1	0	1	2	14.8	74	0		2015-06-16	1	1	1	2	0	75			0						1	1		1	1	5	1	75	0	75	0
1	1029840		2	AA-148	0	0	0	1	13.8465	13.8465	PLD, cupula e trigono	0	1	1	5	2	14.8	74	0	0	2017-11-02	0	1	1	2	0	15	43	6.14286	1	1	2	2	1	1	1	1	0	1	1	8	1	13	1	15	1
2	96000203		2	MC-156	0	1	1	1.16	13.6522	11.7691	cupula. parede alt e parede lateral direita	0	2	0	1	2	15.6	78	1	1	2018-01-08	0	1	1	2	0	28	30	4.28571	1	1	2	2	1	1	1	1	0	1	1	7	1	15	1	45	0
1	8078488		2	AP-145	0	0	0	0.68	15.8736	23.3436	PLD	0	1	1	2	2	12.2	61	0	1	2017-11-02	1	1	1	2	1	26			0						2	1	0	1	1	6	1	16	1	26	1
2	12112682		2	LF-43	1	1	1	1.37	17.293	12.6226	PLD + PLE	0	1	1	6	2	12	60	0	1	2016-01-25	1	1	1	2	1	69	45	6.42857	1	1	2	2	1	1	2	1	0	1	1	8	1	11	1	69	0
1	5124934		2	JP-59	0	0	0	0.76	15.3858	20.2445	PLD	0	1	1	3	2	16.2	81	1		2016-04-06	1	0	1	2	0	9			1	2	2	3	1	1	0	0	0	0		2	1	2	1	8	1
1	20009094		2	AF-71	0	0	0	0.7	14.2537	20.3624	PLE ´trigono	0	1	1	3	2	18.2	91	1		2016-05-03	0	1	1	2	0	24			0						0	0	0	0		2	1	2	1	24	1
